# Supplementary material for: Clinical Implications of Cardiac Symptoms and Electrocardiographic Abnormalities for Advanced Liver Fibrosis in Patients with Nonalcoholic Fatty Liver Disease
Source: Medicina (Kaunas). 2023 Feb 15;59(2):375. doi: 10.3390/medicina59020375 (PMC9959224; doi:10.3390/medicina59020375)
Supplement: Supplementary file 1 [file medicina-59-00375-s001.zip]

Archive with 1 entries (1 files):
- medicina-2227227-supplementary.pdf
